# Supplementary material for: Genome-wide evolutionary selection pressures acting on Pseudomonas aeruginosa residing in different environments
Source: NAR Mol Med. 2025 Nov 29;2(4):ugaf040. doi: 10.1093/narmme/ugaf040 (PMC12771364; doi:10.1093/narmme/ugaf040)
Supplement: ugaf040_Supplemental_Files [file ugaf040_Supplemental_Files.zip › Table S2.xlsx]

## Sheet: differentialORF-3 (Autosaved)
PA locus	selection signature (CF)	selection signature (env)	locus/gene name	Predicted function of gene product	median dN/dS (CF)	median dN/dS (env)	Comments
PA5088	-1	0	tli5b3	type VI secretion lipase immunity protein; Tli5b3	0.141397	1.29031	drifting in environment but negatively selected in CF
PA4637	-1	0	PA4637	hypothetical protein	0	1.09721
PA3867	-1	0	PA3867	probable DNA invertase	0.340589	1.37716
PA3869	-1	0	PA3869	hypothetical protein	0	0.913338
PA3394	-1	0	nosF	NosF protein	0.257471	1.0697
PA2190	-1	0	PA2190	conserved hypothetical protein	0.0383735	0.757681
PA2296	-1	0	PA2296	hypothetical protein	0.34087	1.02644
PA0557	-1	0	PA0557	hypothetical protein	0.425056	0.850945
PA0977	-1	0	PA0977	hypothetical protein	0.708788	1.08727
PA3509	-1	0	PA3509	probable hydrolase	0.453454	0.731288
PA3125	-1	0	PA3125	putative transferase	0.59833	0.717018
PA1228	-1	0	PA1228	hypothetical protein	0.653985	0.731499
PA0135	-1	1	PA0135	hypothetical protein	0.674124	Inf	negative selection in CF but actively evolving away in environment
PA0520	-1	1	nirQ	regulatory protein NirQ	0.3477	Inf
PA0729	-1	1	pfiT	Pf4 inhibition toxin; PfiT	0.569297	Inf
PA0922	-1	1	PA0922	hypothetical protein	0	Inf
PA1325	-1	1	PA1325	conserved hypothetical protein	0	Inf
PA1329	-1	1	PA1329	conserved hypothetical protein	0.355715	Inf
PA1372	-1	1	PA1372	hypothetical protein	0	Inf
PA1632	-1	1	kdpF	KdpF protein	0	Inf
PA1664	-1	1	orfX	OrfX	0.309337	Inf
PA2106	-1	1	PA2106	hypothetical protein	0	Inf
PA2159	-1	1	PA2159	conserved hypothetical protein	0	Inf
PA2161	-1	1	PA2161	hypothetical protein	0.328481	Inf
PA2486	-1	1	ptrC	Pseudomonas type III repressor gene C; PtrC	0.29109	Inf
PA2683.1	-1	1	tsi5	Tsi5	0.667944	Inf
PA2772	-1	1	PA2772	hypothetical protein	0.589123	Inf
PA3155	-1	1	wbpE	UDP-2-acetamido-2-dideoxy-d-ribo-hex-3-uluronic acid transaminase; wbpE	0.310121	Inf
PA3266	-1	1	capB	cold acclimation protein B	0	Inf
PA3502	-1	1	PA3502	hypothetical protein	0.328664	Inf
PA4377	-1	1	PA4377	hypothetical protein	0	Inf
PA4537	-1	1	PA4537	hypothetical protein	0.334195	Inf
PA4940	-1	1	PA4940	conserved hypothetical protein	0	Inf
PA5060	-1	1	phaF	polyhydroxyalkanoate synthesis protein PhaF	0.336545	Inf
PA5079	-1	1	PA5079	conserved hypothetical protein	0.349121	Inf
PA2373	-1	1	vgrG3	VgrG3	0.218004	3.66664
PA0101	-1	1	PA0101	hypothetical protein	0.340989	2.3149
PA4363	-1	1	iciA	inhibitor of chromosome initiation IciA	0.348019	1.68421
PA4650	-1	1	cupE3	Pilin subunit CupE3	0.704003	1.77139
PA2397	0	-1	pvdE	pyoverdine biosynthesis protein PvdE	1.36828	0	drifting in CF but under negative selection in environment
PA1889	0	-1	PA1889	hypothetical protein	1.30703	0.352639
PA0894	0	-1	PA0894	hypothetical protein	1.36684	0.424229
PA4399	0	-1	PA4399	conserved hypothetical protein	1.05551	0.233503
PA5162	0	-1	rmlD	dTDP-4-dehydrorhamnose reductase	1.03812	0.257291
PA5382	0	-1	PA5382	probable transcriptional regulator	1.07622	0.312384
PA3387	0	-1	rhlG	beta-ketoacyl reductase	1.02503	0.304386
PA1966	0	-1	PA1966	hypothetical protein	1.07353	0.356221
PA5309	0	-1	pauB4	FAD-dependent oxidoreductase	1.35412	0.675701
PA5221	0	-1	PA5221	probable FAD-dependent monooxygenase	0.722388	0.103502
PA2092	0	-1	PA2092	probable major facilitator superfamily (MFS) transporter	1.2346	0.616112
PA0021	0	-1	PA0021	conserved hypothetical protein	0.795542	0.196202
PA1401	0	-1	PA1401	hypothetical protein	0.986885	0.387704
PA2972	0	-1	PA2972	conserved hypothetical protein	1.02405	0.457239
PA0345	0	-1	PA0345	hypothetical protein	0.786577	0.260296
PA4603	0	-1	PA4603	hypothetical protein	1.02959	0.504103
PA4122	0	-1	PA4122	conserved hypothetical protein	0.968236	0.48241
PA4783	0	-1	PA4783	conserved hypothetical protein	0.742416	0.274784
PA2219	0	-1	opdE	membrane protein OpdE	0.780038	0.390317
PA4718	0	-1	PA4718	hypothetical protein	0.77507	0.389481
PA0209	0	-1	PA0209	conserved hypothetical protein	0.75862	0.378262
PA4816	0	-1	PA4816	hypothetical protein	0.732103	0.369392
PA2548	0	-1	PA2548	hypothetical protein	1.03965	0.692256
PA1497	0	-1	PA1497	probable transporter	0.822431	0.49216
PA5251	0	-1	PA5251	hypothetical protein	0.745438	0.458032
PA1399	0	-1	PA1399	probable transcriptional regulator	0.736476	0.454531
PA0253	0	-1	hudR	HudR	0.761625	0.567397
PA0433	0	-1	PA0433	hypothetical protein	0.893788	0.702178
PA0910	0	-1	alpD	AlpD	0.73321	0.545044
PA0677	0	-1	hxcW	HxcW	0.735041	0.551384
PA2936	0	-1	PA2936	hypothetical protein	0.724265	0.545553
PA3298	0	-1	PA3298	hypothetical protein	0.73232	0.556256
PA3303	0	-1	PA3303	probable major facilitator superfamily (MFS) transporter	0.8176	0.71364
PA1144	0	-1	PA1144	probable major facilitator superfamily (MFS) transporter	0.718174	0.714087
PA1600	0	0	PA1600	probable cytochrome c	1.33882	0.83219	genes under no net selection in either CF or environment
PA2030	0	0	PA2030	hypothetical protein	0.799475	1.23512
PA3395	0	0	nosY	NosY protein	1.22526	0.819891
PA1695	0	0	pscP	translocation protein in type III secretion	1.04684	0.833401
PA3575	0	0	PA3575	hypothetical protein	0.927127	1.11332
PA2895	0	0	sbrR	SbrR	1.0888	0.903732
PA2791	0	0	PA2791	hypothetical protein	0.975293	0.808903
PA2861	0	0	ligT	2'-5' RNA ligase	1.00877	0.848745
PA0683	0	0	hxcY	HxcY	0.770216	0.927903
PA1227	0	0	PA1227	hypothetical protein	0.865974	0.740537
PA3090	0	0	PA3090	hypothetical protein	1.04526	1.15813
PA5087	0	0	tli5b2	type VI secretion lipase immunity protein; Tli5b2	1.18966	1.10952
PA4085	0	0	cupB2	chaperone CupB2	0.973309	0.963905
PA0566	0	0	PA0566	hypothetical protein	0.818341	0.810954
PA0800	0	0	PA0800	hypothetical protein	1.12242	1.11532
PA1979	0	0	eraS	sensor kinase; EraS	1.12951	1.13537
PA0058	0	0	dsbM	DsbM	0.721289	0.717782
PA5064	0	0	PA5064	hypothetical protein	1.08061	1.07765
PA0307	0	0	PA0307	hypothetical protein	1.01464	1.01758
PA3780	0	0	PA3780	hypothetical protein	0.723754	0.726264
PA3609	0	0	potC	polyamine transport protein PotC	0.741532	0.739093
PA2399	0	0	pvdD	pyoverdine synthetase D	0.763269	0.760845
PA3140	0	0	PA3140	hypothetical protein	0.752442	0.75103
PA2178	0	0	PA2178	hypothetical protein	0.727265	0.726046
PA0573	0	0	PA0573	hypothetical protein	0.930558	0.930558
PA0814	0	0	PA0814	Rid1 subfamily protein	0.740503	0.740503
PA1352	0	0	PA1352	conserved hypothetical protein	0.83483	0.83483
PA2104	0	0	PA2104	probable cysteine synthase	0.968208	0.968208
PA2269	0	0	PA2269	conserved hypothetical protein	0.766756	0.766756
PA2710	0	0	PA2710	hypothetical protein	0.742728	0.742728
PA2761	0	0	PA2761	hypothetical protein	0.828537	0.828537
PA2845	0	0	PA2845	hypothetical protein	1.17386	1.17386
PA2878	0	0	PA2878	hypothetical protein	1.35945	1.35945
PA3292	0	0	PA3292	hypothetical protein	0.724281	0.724281
PA3755	0	0	PA3755	conserved hypothetical protein	0.929643	0.929643
PA3991	0	0	PA3991	hypothetical protein	1.10417	1.10417
PA4028	0	0	PA4028	hypothetical protein	0.721634	0.721634
PA4076	0	0	PA4076	hypothetical protein	1.13704	1.13704
PA4712	0	0	PA4712	hypothetical protein	1.03603	1.03603
PA4962	0	0	PA4962	conserved hypothetical protein	0.762476	0.762476
PA4965	0	0	PA4965	hypothetical protein	0.738217	0.738217
PA1937	0	1	PA1937	conserved hypothetical protein	0.910634	Inf	drifting in CF, actively evolving in environment
PA3865.1	0	1	PA3865.1	pyocin S4 immunity protein	1.13122	Inf
PA4105	0	1	PA4105	hypothetical protein	0.726943	Inf
PA0264	0	1	PA0264	hypothetical protein	0.79461	2.04074
PA2284	0	1	PA2284	hypothetical protein	0.803346	1.7731
PA0080	1	-1	tssJ1	TssJ1	Inf	0.176894	conserved in environment and evolving in CF
PA0102	1	-1	psCA1	beta-carbonic anhydrase	Inf	0.319829
PA0160	1	-1	PA0160	hypothetical protein	Inf	0
PA0168	1	-1	PA0168	conserved hypothetical protein	Inf	0.167292
PA0225	1	-1	erfA	ErfA	Inf	0.179866
PA0231	1	-1	pcaD	beta-ketoadipate enol-lactone hydrolase	Inf	0.117981
PA0251	1	-1	PA0251	hypothetical protein	Inf	0.32096
PA0338	1	-1	PA0338	hypothetical protein	Inf	0.120872
PA0467	1	-1	PA0467	conserved hypothetical protein	Inf	0.48079
PA0481	1	-1	PA0481	hypothetical protein	Inf	0.559839
PA0505	1	-1	PA0505	hypothetical protein	Inf	0.105518
PA0523	1	-1	norC	nitric-oxide reductase subunit C	Inf	0.290603
PA0526	1	-1	PA0526	hypothetical protein	Inf	0.429416
PA0616	1	-1	PA0616	R2 pyocin membrane-piercing spike	Inf	0.328558
PA0712	1	-1	PA0712	hypothetical protein	Inf	0
PA0760	1	-1	PA0760	conserved hypothetical protein	Inf	0
PA0805	1	-1	PA0805	hypothetical protein	Inf	0
PA0872	1	-1	phhA	phenylalanine-4-hydroxylase	Inf	0.307691
PA0918	1	-1	PA0918	cytochrome b561	Inf	0.33252
PA0968	1	-1	PA0968	conserved hypothetical protein	Inf	0
PA0971	1	-1	tolA	TolA protein	Inf	0.578143
PA0984	1	-1	PA0984	colicin immunity protein	Inf	0.244265
PA0985	1	-1	pyoS5	pyocin S5	Inf	0.478444
PA1114	1	-1	PA1114	hypothetical protein	Inf	0.612768
PA1164	1	-1	PA1164	conserved hypothetical protein	Inf	0.167666
PA1226	1	-1	PA1226	probable transcriptional regulator	Inf	0.354382
PA1240	1	-1	PA1240	probable enoyl-CoA hydratase/isomerase	Inf	0.195298
PA1359	1	-1	PA1359	transcriptional regulator	Inf	0.686069
PA1420	1	-1	PA1420	hypothetical protein	Inf	0.355922
PA1430	1	-1	lasR	transcriptional regulator LasR	Inf	0
PA1514	1	-1	PA1514	ureidoglycolate hydrolaseYbbT	Inf	0.300888
PA1623	1	-1	PA1623	conserved hypothetical protein	Inf	0.308502
PA1635	1	-1	kdpC	potassium-transporting ATPase; C chain	Inf	0.383703
PA1702	1	-1	pcr4	Pcr4	Inf	0.116898
PA1720	1	-1	pscG	type III export protein PscG	Inf	0.167941
PA1721	1	-1	pscH	type III export protein PscH	Inf	0.350049
PA1839	1	-1	PA1839	hypothetical protein	Inf	0.354614
PA1963	1	-1	PA1963	hypothetical protein	Inf	0.240952
PA1968	1	-1	PA1968	hypothetical protein	Inf	0.336795
PA1985	1	-1	pqqA	pyrroloquinoline quinone biosynthesis protein A	Inf	0
PA2016	1	-1	liuR	regulator of liu genes	Inf	0.614048
PA2059	1	-1	sppB	ABC transporter permease; SppB	Inf	0.378805
PA2087	1	-1	PA2087	hypothetical protein	Inf	0.435688
PA2169	1	-1	PA2169	hypothetical protein	Inf	0.110257
PA2255	1	-1	pvcB	paerucumarin biosynthesis protein PvcB	Inf	0.317268
PA2257	1	-1	pvcD	paerucumarin biosynthesis protein PvcD	Inf	0.682351
PA2280	1	-1	PA2280	oxidoreductase	Inf	0.337851
PA2313	1	-1	PA2313	hypothetical protein	Inf	0.478373
PA2331	1	-1	PA2331	hypothetical protein	Inf	0
PA2364	1	-1	lip3	Lip3	Inf	0.334889
PA2456	1	-1	PA2456	hypothetical protein	Inf	0.622559
PA2464	1	-1	PA2464	hypothetical protein	Inf	0.698191
PA2506	1	-1	PA2506	hypothetical protein	Inf	0.285416
PA2608	1	-1	PA2608	conserved hypothetical protein	Inf	0.682723
PA2622	1	-1	cspD	cold-shock protein CspD	Inf	0.29776
PA2634	1	-1	aceA	isocitrate lyase AceA	Inf	0.299294
PA2655	1	-1	PA2655	hypothetical protein	Inf	0.545071
PA2707	1	-1	PA2707	hypothetical protein	Inf	0
PA2789	1	-1	PA2789	hypothetical protein	Inf	0.346089
PA2958	1	-1	PA2958	hypothetical protein	Inf	0.327343
PA2974	1	-1	PA2974	probable hydrolase	Inf	0.677873
PA2989	1	-1	PA2989	hypothetical protein	Inf	0.157378
PA3016	1	-1	PA3016	hypothetical protein	Inf	0
PA3033	1	-1	PA3033	hypothetical protein	Inf	0.66345
PA3104	1	-1	xcpP	secretion protein XcpP	Inf	0.0542198
PA3123	1	-1	PA3123	RidA subfamily protein	Inf	0.326286
PA3207	1	-1	PA3207	hypothetical protein	Inf	0.207901
PA3226	1	-1	PA3226	probable hydrolase	Inf	0.308275
PA3278	1	-1	PA3278	hypothetical protein	Inf	0
PA3316	1	-1	PA3316	probable permease of ABC transporter	Inf	0.386045
PA3454	1	-1	PA3454	probable acyl-CoA thiolase	Inf	0.336972
PA3511	1	-1	PA3511	probable short-chain dehydrogenase	Inf	0.0729065
PA3621	1	-1	fdxA	ferredoxin I	Inf	0
PA3642	1	-1	rnhB	ribonuclease HII	Inf	0.35272
PA3663	1	-1	PA3663	hypothetical protein	Inf	0.320843
PA3693	1	-1	PA3693	conserved hypothetical protein	Inf	0.146018
PA3698	1	-1	PA3698	hypothetical protein	Inf	0.3007
PA3791	1	-1	PA3791	hypothetical protein	Inf	0.317442
PA3794	1	-1	PA3794	hypothetical protein	Inf	0.101886
PA3832	1	-1	holC	DNA polymerase III; chi subunit	Inf	0.672937
PA3856	1	-1	PA3856	hypothetical protein	Inf	0.630123
PA3959	1	-1	PA3959	hypothetical protein	Inf	0.373906
PA3966	1	-1	PA3966	hypothetical protein	Inf	0
PA4046	1	-1	PA4046	hypothetical protein	Inf	0.154684
PA4192	1	-1	PA4192	probable ATP-binding component of ABC transporter	Inf	0.681926
PA4248	1	-1	rplF	50S ribosomal protein L6	Inf	0
PA4258	1	-1	rplV	50S ribosomal protein L22	Inf	0
PA4259	1	-1	rpsS	30S ribosomal protein S19	Inf	0.0253205
PA4405	1	-1	PA4405	hypothetical protein	Inf	0.343923
PA4424	1	-1	PA4424	conserved hypothetical protein	Inf	0
PA4620	1	-1	PA4620	hypothetical protein	Inf	0.286621
PA4674.1	1	-1	higB	HigB	Inf	0.305633
PA4729	1	-1	panB	3-methyl-2-oxobutanoate hydroxymethyltransferase	Inf	0.331297
PA4782	1	-1	PA4782	hypothetical protein	Inf	0
PA4795	1	-1	PA4795	hypothetical protein	Inf	0
PA4799	1	-1	PA4799	hypothetical protein	Inf	0.474146
PA4801	1	-1	PA4801	hypothetical protein	Inf	0.47063
PA4876	1	-1	osmE	osmotically inducible lipoprotein OsmE	Inf	0
PA4908	1	-1	PA4908	hypothetical protein	Inf	0.43717
PA4931	1	-1	dnaB	replicative DNA helicase	Inf	0.314986
PA5127	1	-1	PA5127	probable rRNA methylase	Inf	0.646208
PA5129	1	-1	grxC	GrxC	Inf	0
PA5191	1	-1	PA5191	hypothetical protein	Inf	0.312417
PA5229	1	-1	PA5229	conserved hypothetical protein	Inf	0.0647491
PA5348	1	-1	PA5348	probable DNA-binding protein	Inf	0
PA5351	1	-1	rubA1	Rubredoxin 1	Inf	0
PA5403	1	-1	PA5403	probable transcriptional regulator	Inf	0
PA5406	1	-1	PA5406	hypothetical protein	Inf	0
PA5495	1	-1	thrB	homoserine kinase	Inf	0.349597
PA0215	1	0	PA0215	malonate transporter MadL	Inf	0.769756	drifting in environment but actively evolving in CF
PA0982	1	0	PA0982	hypothetical protein	Inf	0.823049
PA1026	1	0	PA1026	hypothetical protein	Inf	1.05545
PA1176	1	0	napF	ferredoxin protein NapF	Inf	1.0478
PA1219	1	0	PA1219	hypothetical protein	Inf	0.961897
PA1652	1	0	PA1652	hypothetical protein	Inf	0.780053
PA2513	1	0	antB	anthranilate dioxygenase small subunit	Inf	1.35437
PA2832	1	0	tpm	thiopurine methyltransferase	Inf	0.897354
PA2898	1	0	PA2898	hypothetical protein	Inf	1.08106
PA3178	1	0	PA3178	hypothetical protein	Inf	1.27082
PA4040	1	0	PA4040	hypothetical protein	Inf	1.06487
PA4196	1	0	bfiR	BfiR	Inf	1.02017
PA4364	1	0	PA4364	hypothetical protein	Inf	0.75229
PA5566	1	0	PA5566	hypothetical protein	Inf	1
PA3964	1	0	PA3964	hypothetical protein	3.26363	1.39456
PA5132	1	0	PA5132	hypothetical protein	1.61561	0.938432
PA0824	1	0	PA0824	hypothetical protein	1.42332	1.06562
PA1578	1	0	PA1578	hypothetical protein	1.39869	1.05018
PA0453	1	0	PA0453	hypothetical protein	1.39492	1.29499
PA0053	1	1	PA0053	hypothetical protein	Inf	Inf	actively evolving in CF and environment
PA0060	1	1	PA0060	conserved hypothetical protein	Inf	Inf
PA0066	1	1	PA0066	conserved hypothetical protein	Inf	Inf
PA0109	1	1	PA0109	hypothetical protein	Inf	Inf
PA0161	1	1	PA0161	hypothetical protein	Inf	Inf
PA0167	1	1	PA0167	probable transcriptional regulator	Inf	Inf
PA0170	1	1	siaC	SiaC	Inf	Inf
PA0258	1	1	PA0258	hypothetical protein	Inf	Inf
PA0261	1	1	tli3	Type 6 lipase immunity; Tli3	Inf	Inf
PA0449	1	1	PA0449	hypothetical protein	Inf	Inf
PA0457.1	1	1	PA0457.1	hypothetical membrane protein	Inf	Inf
PA0490	1	1	PA0490	hypothetical protein	Inf	Inf
PA0499	1	1	PA0499	probable pili assembly chaperone	Inf	Inf
PA0511	1	1	nirJ	heme d1 biosynthesis protein NirJ	Inf	Inf
PA0521	1	1	PA0521	probable cytochrome c oxidase subunit	Inf	Inf
PA0673	1	1	PA0673	hypothetical protein	Inf	Inf
PA0678	1	1	hxcU	HxcU	Inf	Inf
PA0708.1	1	1	PA0708.1	Uncharacterized protein	Inf	Inf
PA0734	1	1	PA0734	hypothetical protein	Inf	Inf
PA0753	1	1	PA0753	hypothetical protein	Inf	Inf
PA0846	1	1	PA0846	probable sulfate uptake protein	Inf	Inf
PA0852.1	1	1	PA0852.1	Uncharacterized protein	Inf	Inf
PA0939	1	1	PA0939	hypothetical protein	Inf	Inf
PA0941	1	1	PA0941	hypothetical protein	Inf	Inf
PA0983	1	1	PA0983	conserved hypothetical protein	Inf	Inf
PA1040	1	1	PA1040	hypothetical protein	Inf	Inf
PA1066	1	1	PA1066	probable short-chain dehydrogenase	Inf	Inf
PA1077	1	1	flgB	flagellar basal-body rod protein FlgB	Inf	Inf
PA1093	1	1	PA1093	hypothetical protein	Inf	Inf
PA1151	1	1	imm2	pyocin S2 immunity protein	Inf	Inf
PA1230	1	1	PA1230	hypothetical protein	Inf	Inf
PA1244	1	1	qslA	QslA	Inf	Inf
PA1266.1	1	1	lhpF	D-hydroxyproline dehydrogenase gamma-subunit; LphF	Inf	Inf
PA1303	1	1	PA1303	signal peptidase	Inf	Inf
PA1306	1	1	PA1306	probable HIT family protein	Inf	Inf
PA1368	1	1	PA1368	hypothetical protein	Inf	Inf
PA1426	1	1	PA1426	hypothetical protein	Inf	Inf
PA1427	1	1	PA1427	hypothetical protein	Inf	Inf
PA1541	1	1	PA1541	probable drug efflux transporter	Inf	Inf
PA1672	1	1	PA1672	hypothetical protein	Inf	Inf
PA1705	1	1	pcrG	regulator in type III secretion	Inf	Inf
PA1718	1	1	pscE	type III export protein PscE	Inf	Inf
PA1722	1	1	pscI	type III export protein PscI	Inf	Inf
PA1942	1	1	PA1942	hypothetical protein	Inf	Inf
PA1962	1	1	azoR2	FMN-dependent NADH-azoreductase 2; AzoR2	Inf	Inf
PA1983	1	1	exaB	cytochrome c550	Inf	Inf
PA2007	1	1	maiA	maleylacetoacetate isomerase	Inf	Inf
PA2021	1	1	PA2021	hypothetical protein	Inf	Inf
PA2029	1	1	PA2029	hypothetical protein	Inf	Inf
PA2102	1	1	PA2102	hypothetical protein	Inf	Inf
PA2137	1	1	PA2137	hypothetical protein	Inf	Inf
PA2170	1	1	PA2170	hypothetical protein	Inf	Inf
PA2182	1	1	PA2182	hypothetical protein	Inf	Inf
PA2245	1	1	pslO	hypothetical protein	Inf	Inf
PA2274	1	1	PA2274	hypothetical protein	Inf	Inf
PA2286	1	1	PA2286	hypothetical protein	Inf	1.5589
PA2460	1	1	PA2460	hypothetical protein	Inf	Inf
PA2488	1	1	PA2488	probable transcriptional regulator	Inf	1.43401
PA2538	1	1	PA2538	hypothetical protein	Inf	1.52871
PA2566.1	1	1	PA2566.1	Uncharacterized protein	Inf	Inf
PA2602	1	1	PA2602	3-mercaptopropionate dioxygenase	Inf	Inf
PA2697	1	1	PA2697	hypothetical protein	Inf	Inf
PA2775	1	1	tsi4	Tsi4	Inf	Inf
PA2869	1	1	PA2869	hypothetical protein	Inf	2.48378
PA3021	1	1	PA3021	hypothetical protein	Inf	Inf
PA3030	1	1	mobA	molybdopterin-guanine dinucleotide biosynthesis protein MobA	Inf	Inf
PA3067	1	1	PA3067	probable transcriptional regulator	Inf	Inf
PA3157	1	1	PA3157	probable acetyltransferase	Inf	Inf
PA3198	1	1	PA3198	conserved hypothetical protein	Inf	Inf
PA3273	1	1	PA3273	hypothetical protein	Inf	Inf
PA3307	1	1	PA3307	hypothetical protein	Inf	Inf
PA3370	1	1	PA3370	hypothetical protein	Inf	Inf
PA3536	1	1	PA3536	hypothetical protein	Inf	Inf
PA3685	1	1	yeaZ	YeaZ	Inf	Inf
PA3691	1	1	PA3691	hypothetical protein	Inf	Inf
PA3715	1	1	PA3715	hypothetical protein	Inf	Inf
PA3744	1	1	rimM	16S rRNA processing protein	Inf	Inf
PA3745	1	1	rpsP	30S ribosomal protein S16	Inf	Inf
PA3817	1	1	PA3817	probable methyltransferase	Inf	Inf
PA3833	1	1	PA3833	hypothetical protein	Inf	Inf
PA3928	1	1	PA3928	hypothetical protein	Inf	Inf
PA3941	1	1	PA3941	hypothetical protein	Inf	Inf
PA3990	1	1	PA3990	conserved hypothetical protein	Inf	Inf
PA4050	1	1	pgpA	phosphatidylglycerophosphatase A	Inf	Inf
PA4107	1	1	efhP	EfhP	Inf	Inf
PA4152	1	1	PA4152	probable hydrolase	Inf	Inf
PA4164	1	1	PA4164	hypothetical protein	Inf	Inf
PA4177	1	1	PA4177	hypothetical protein	Inf	Inf
PA4357	1	1	PA4357	conserved hypothetical protein	Inf	Inf
PA4401	1	1	PA4401	probable glutathione S-transferase	Inf	Inf
PA4610	1	1	PA4610	hypothetical protein	Inf	Inf
PA4630	1	1	PA4630	hypothetical protein	Inf	Inf
PA4638	1	1	PA4638	hypothetical protein	Inf	Inf
PA4674	1	1	PA4674	Antitoxin HigA	Inf	Inf
PA4711	1	1	PA4711	hypothetical protein	Inf	Inf
PA4826	1	1	PA4826	hypothetical protein	Inf	Inf
PA4840	1	1	PA4840	conserved hypothetical protein	Inf	Inf
PA4916	1	1	nrtR	Nudix-related transcriptional regulator NrtR	Inf	Inf
PA4948	1	1	PA4948	conserved hypothetical protein	Inf	Inf
PA5073	1	1	PA5073	hypothetical protein	Inf	Inf
PA5120	1	1	PA5120	hypothetical protein	Inf	Inf
PA5184	1	1	PA5184	hypothetical protein	Inf	Inf
PA5212	1	1	PA5212	hypothetical protein	Inf	Inf
PA5286	1	1	PA5286	conserved hypothetical protein	Inf	Inf
PA5395	1	1	PA5395	conserved hypothetical protein	Inf	Inf
PA5480	1	1	PA5480	hypothetical protein	Inf	1.87076
PA5491	1	1	PA5491	probable cytochrome	Inf	Inf
PA5561	1	1	atpI	ATP synthase protein I	Inf	Inf
PA0104	1	1	PA0104	hypothetical protein	1.82576	2.71311
PA0724	1	1	PA0724	probable coat protein A of bacteriophage Pf1	1.91918	1.60328
PA2064	1	1	pcoB	copper resistance protein B precursor	2.184	2.48725
PA2462	1	1	PA2462	hypothetical protein	1.51953	1.71684
PA0717	1	1	PA0717	hypothetical protein of bacteriophage Pf1	1.81886	1.63534
PA4086	1	1	cupB1	probable fimbrial subunit CupB1	1.41786	1.48663
PA1984	1	1	exaC	NAD+ dependent aldehyde dehydrogenase ExaC	4.02572	3.99105
PA3141	1	1	wbpM	nucleotide sugar epimerase/dehydratase WbpM	2.37737	2.35691
PA2463	1	1	PA2463	hypothetical protein	3.43356	3.43878
PA0043	1	1	PA0043	hypothetical protein	2.4989	2.50349
PA0632	1	1	PA0632	hypothetical protein	1.40996	1.40996
PA0819	1	1	PA0819	hypothetical protein	2.03394	2.03394
PA1471	1	1	PA1471	hypothetical protein	1.39564	1.39564
PA1751	1	1	PA1751	hypothetical protein	1.41037	1.41037
PA1834	1	1	PA1834	hypothetical protein	2.84786	2.84786
PA2732	1	1	PA2732	hypothetical protein	3.48734	3.48734
PA4526	1	1	pilB	type 4 fimbrial biogenesis protein PilB	2.62701	2.62701
PA4554	1	1	pilY1	type 4 fimbrial biogenesis protein PilY1	2.05496	2.05496
